# Supplementary material for: The Role of Intercellular Signaling in the Regulation of Bacterial Adaptive Proliferation
Source: Int J Mol Sci. 2023 Apr 14;24(8):7266. doi: 10.3390/ijms24087266 (PMC10138535; doi:10.3390/ijms24087266)
Supplement: Supplementary file 1 [file ijms-24-07266-s001.zip]

Archive with 1 entries (1 files):
- ijms-2289298-supplementary.pdf
